# Supplementary material for: CD36+ Fibroblasts Secrete Protein Ligands That Growth-Suppress Triple-Negative Breast Cancer Cells While Elevating Adipogenic Markers for a Model of Cancer-Associated Fibroblast
Source: Int J Mol Sci. 2022 Oct 22;23(21):12744. doi: 10.3390/ijms232112744 (PMC9654220; doi:10.3390/ijms232112744)
Supplement: Supplementary file 1 [file ijms-23-12744-s001.zip]

Archive with 1 entries (1 files):
- ijms-1909226-supplementary.pdf
